# Supplementary material for: Transmission of Turnip yellows virus by Myzus persicae Is Reduced by Feeding Aphids on Double-Stranded RNA Targeting the Ephrin Receptor Protein
Source: Front Microbiol. 2018 Mar 13;9:457. doi: 10.3389/fmicb.2018.00457 (PMC5859162; doi:10.3389/fmicb.2018.00457)
Supplement: Supplementary file 1 [file Table1.XLSX]

## Sheet: Feuil1
Table S1
Primer name	Primer sequence 5'>3'	Sense	Restriction sites underlined Mutated nucleotide in bold	Experiment
R_SfiIB-dT20VN	AAGCAGTGGTATCAACGCAGAGTGGCCGAGGCGGCCTTTTTTTTTTTTTTTTTTTTVN	Reverse	SfiI	M. persicae cDNA library. Adaptor for synthesis of the first cDNA strand from mRNA
F_SfiIA-5G	AAGCAGTGGTATCAACGCAGAGTGGCCATTACGGCCGGGGG	Forward	SfiI	M. persicae cDNA library. Adaptor for tagging cDNA 3' end
FR_cDNAdapt	AAGCAGTGGTATCAACGCAGAGT	-		cDNA amplification
DH01	CATGGGCCATTACGGCCATAGGCCGCCTCGGCC	Forward	SfiI	Adaptor for pGADT7-SfiI construct
DH02	AATTGGCCGAGGCGGCCTATGGCCGTAATGGCC	Reverse	SfiI	Adaptor for pGADT7-SfiI construct
CA 3	GCAGAGCTCATATGAATACGGTCGCGGC	Forward	SacI, NdeI	pGBKT7-CPCa and pGBKT7-RT*Ca
CA 8	CAGGAATTCCTATTTCGGGTTCTGGA	Reverse	EcoRI	pGBKT7-CPCa
CA102	TAGTCGACTCTTTGACTATCAT	Reverse	SalI	pGBKT7-RT*Ca
CA103	CCGAAATACGTAGACGGCAGTT	Forward		pGBKT7-RT*Ca and pLexAN-RT*Ca conversion of the stop codon in tyrosine
CA104	CGTCTACGTATTTCGGGTTCTG	Reverse		pGBKT7-RT*Ca and pLexAN-RT*Ca conversion of the stop codon in tyrosine
R_byCP*	CGTCTACGTATTTGGGGTTGTG	Reverse		pLexAN-RT*Tu conversion of the stop codon in tyrosine
F_byRT*	CCCAAATACGTAGACGAGGAAC	Forward		pLexAN-RT*Tu conversion of the stop codon in tyrosine
F_pLexA-N_RTTu	ATTAGAGCTCATGAATACGGTCGTGGGTAG	Forward	SacI	pLexAN-CPTu and pLexAN-RT*Tu
R_pLexA-N_CPTu	TTGGTACCCTATTTGGGGTTGTGGAATTG	Reverse	KpnI	pLexAN-CPTu
R_pLexA-N_RTTu	TTGGTACCTTACTTTACGGAACCGGATGAG	Reverse	KpnI	pLexAN-RT*Tu
F_pLexAN_CP-RT_CABYV	ATTAGAGCTCATGAATACGGTCGCGGCTAG	Forward	SacI	pLexAN-CPCa and pLexAN-RT*Ca
R_pLexAN_CP_CABYV	TTGGTACCCTATTTCGGGTTCTGGACCTG	Reverse	KpnI	pLexAN-CPCa
R_pLexAN_RT_CABYV	ATGGTACCTATCTTTGACTATCATCCCCTG	Reverse	KpnI	pLexAN-RT*Ca
BPqtF0	AAGACAATCTCGCGGGAAG	Forward		real-time PCR
BPqtR1	GGAGACGAACTCCAAAATGAC	Reverse		real-time PCR
